# Supplementary material for: Association of NUDT17 rs9286836 and rs2004659 variants with breast cancer risk in Bangladeshi Women
Source: PLoS One. 2026 Mar 19;21(3):e0344584. doi: 10.1371/journal.pone.0344584 (PMC13001948; doi:10.1371/journal.pone.0344584)
Supplement: S1 Dataset — (XLSX) [file pone.0344584.s004.xlsx]

## Sheet: Sheet1
					Demographic and Clinicopathological data of Breast Cancer Patients
															Number of Childern	Age menstruation cycle started	Age menstruation cycle stopped	First Child Conceived (year)	Gap Between 1st and 2nd Child (years)	Breastfeeding Period (Years)	History of Taking Contraceptive Pills	Duration of Taking Contraceptive Pills (years)	Smoking	Family History		Genotypes
Patient no.	Age	BMI	Histological type	Tumor Stage	Tumor Size	Grade	Nodal Status	Lymp nodes	Metastasis	ER Status	PR Status	HER 2 Status	Religion	Maritatl status											id	rs9286836	rs2004659
1	50	24.58	IDC	IA	T1	Grade 2	Positive	N1	M0	-ve	-ve	+ve	Islam	Married	3	12	48	14	3	2	No	N/A	No	No	1	A A	A A
2	51	26.21	IDC	IIIA	T2	Grade 3	Positive	N3	M0	-ve	-ve	-ve	Islam	Married	3	13	50	17	8	3	Yes	15	No	Yes	2	A A	A A
3	30	24.11	IDC	IIB	T2	Grade 3	Negative	N0	M0	+ve	-ve	-ve	Islam	Married	3	11	29	19	3	3	Yes	3	No	No	3	A G	A G
4	42	26.26	IDC	IA	T1	Grade 2	Positive	Nx	M0	+ve	+ve	-ve	Islam	Married	3	13	41	17	2	2	Yes	4	No	Yes	4	A A	A A
5	42	22.26	IDC	IA	T1	Grade 3	Negative	N0	M0	+ve	-ve	-ve	Islam	Married	4	12	40	20	2	1	No	N/A	No	No	5	A G	A G
6	52	19.15	IDC	IIA	T2	Grade 3	Positive	N3	M0	+ve	-ve	+ve	Hindu	Married	4	15	49	16	3	2	Yes	10	No	No	6	A G	A G
7	41	21.25	DCIS	0	T1	Grade 2	Positive	N1	M0	-ve	-ve	+ve	Islam	Married	2	12	40	24	9	2	Yes	1	No	Yes	7	A A	A A
8	52	35.62	IDC	IIB	T2	Grade 2	Negative	N0	M0	+ve	+ve	-ve	Islam	Married	4	12	48	20	4	2	Yes	2	No	Yes	8	A G	A G
9	44	26.66	IDC	IIIB	T3	Grade 2	Positive	N1	M0	+ve	+ve	+ve	Islam	Married	5	12	40	13	4	3	No	N/A	No	No	9	A A	A A
10	43	23.85	IDC	IB	T1	Grade 3	Positive	N1	M0	+ve	-ve	-ve	Islam	Married	2	12	40	14	1	2	Yes	1	No	Yes	10	A G	A G
11	45	29.39	ILC	IIA	T2	Grade 2	Negative	N0	M0	+ve	-ve	-ve	Islam	Married	3	13	44	19	2	3	Yes	20	No	Yes	11	A A	A A
12	35	15.14	IDC	IA	T1	Grade 2	Negative	N0	M0	-ve	-ve	+ve	Islam	Married	2	13	N/A	18	5	2	No	N/A	No	No	12	A A	A A
13	42	27.65	IDC	IA	T1	Grade 3	Negative	N0	M0	-ve	-ve	+ve	Islam	Married	2	12	41	18	2	2	Yes	3	No	No	13	A A	A G
14	50	28.05	IDC	IIB	T3	Grade 3	Negative	N0	M0	+ve	-ve	-ve	Islam	Married	2	12	46	16	2	3	Yes	15	No	No	14	A A	A A
15	44	23.25	IDC	IB	T1	Grade 3	Positive	N3	M0	+ve	-ve	-ve	Islam	Married	2	13	44	22	4	3	YES	0.3	No	No	15	A A	A A
16	51	28.05	IDC	IA	T2	Grade 2	Negative	N1	M0	+ve	+ve	-ve	Islam	Married	2	13	46	24	5	1	No	N/A	No	No	16	A A	A A
17	40	21.37	ILC	IA	T1	Grade 1	Negative	N0	M0	+ve	+ve	-ve	Islam	Married	3	12	40	18	8	0.5	No	N/A	No	Yes	17	A A	A A
18	42	20.7	ILC	IIA	T2	Grade 2	Positive	N1	M0	+ve	+ve	-ve	Islam	Married	2	13	31	18	5	1.5	Yes	5	No	No	18	G G	G G
19	52	31.57	ILC	IIIB	T3	Grade 2	Negative	N0	M0	+ve	+ve	-ve	Islam	Married	4	14	47	18	3	2	No	N/A	No	No	19	A G	A A
20	42	30.14	ILC	IIIA	T4	Grade 2	Negative	N0	M0	+ve	-ve	-ve	Islam	Married	3	14	42	25	2.5	2	Yes	0.5	No	No	20	A G	A G
21	34	39.99	ILC	IIA	T2	Grade 2	Positive	N1	M0	+ve	-ve	-ve	Islam	Married	2	12	N/A	19	3	2	Yes	4	No	Yes	21	A G	A G
22	43	24.49	ILC	IA	T1	Grade 2	Negative	N0	M0	+ve	+ve	-ve	Islam	Married	2	12	42	28	6	4	Yes	7	No	No	22	A A	A A
23	46	24.6	ILC	IA	T1	Grade 2	Negative	N0	M0	+ve	-ve	-ve	Islam	Married	2	12	46	17	5	2	Yes	5	No	No	23	A A	A A
24	41	18.7	ILC	IIIA	T3	Grade 2	Positive	N1	M0	+ve	-ve	-ve	Islam	Married	0	12	41	N/A	N/A	N/A	No	N/A	No	No	24	A A	A A
25	48	26.41	ILC	IIB	T3	Grade 2	Positive	N2	M0	+ve	-ve	-ve	Islam	Married	4	12	47	22	8	2	No	N/A	No	No	25	A A	A A
26	43	27.99	ILC	IA	T1	Grade 2	Positive	N1	M0	+ve	+ve	-ve	Islam	Married	4	11	43	15	3	2	Yes	15	No	No	26	A A	A A
27	40	22.12	IDC	IA	T1	Grade 3	Negative	N0	M0	+ve	+ve	+ve	Islam	Married	2	12	36	20	3	2	Yes	4	No	No	27	A A	A A
28	44	30.83	ILC	IIA	T2	Grade 2	Positive	N3	M0	+ve	-ve	-ve	Islam	Married	4	13	43	14	3	2	Yes	12	No	No	28	A A	A A
29	35	23.43	IDC	IA	T1	Grade 2	Positive	N2	M0	-ve	-ve	+ve	Islam	Married	2	13	N/A	25	5	2	Yes	9	No	No	29	A A	A A
30	41	24.19	IDC	IIB	T3	Grade 3	Positive	N1	M0	-ve	-ve	+ve	Islam	Married	3	14	41	19	6	3	No	N/A	No	No	30	A G	A G
31	29	29.28	IDC	IB	T1	Grade 2	Positive	N1	M0	-ve	-ve	+ve	Islam	Married	2	12	N/A	25	2	2	Yes	4	No	No	31	A A	A A
32	43	27.08	IDC	IIIB	T3	Grade 2	Positive	N1	M0	+ve	+ve	+ve	Islam	Married	4	9	43	17	5	4	Yes	0.5	No	No	32	A A	A A
33	48	21.19	IDC	IA	T1	Grade 2	Positive	N2	M0	+ve	+ve	-ve	Islam	Married	3	13	46	20	2	1	Yes	8	No	No	33	A G	A G
34	44	21.53	DCIS	0	T1	Grade 2	Positive	N1	M0	-ve	-ve	+ve	Islam	Married	2	14	43	17	2	2	Yes	3	No	Yes	34	A A	A A
35	30	18.33	IDC	IVA	T4	Grade 3	Negative	N3	M1	+ve	+ve	+ve	Islam	Married	3	12	N/A	18	1	3	Yes	0.5	No	No	35	A A	A A
36	52	26.42	IDC	IA	T1	Grade 1	Positive	N2	M0	+ve	+ve	-ve	Islam	Married	5	13	47	14	1.5	3	No	N/A	No	No	36	A A	A G
37	48	25.83	IDC	IA	T1	Grade 2	Positive	N1	M0	+ve	+ve	-ve	Islam	Married	3	12	46	20	10	0.5	No	N/A	No	No	37	A A	A A
38	57	26.21	IDC	IA	T1	Grade 3	Positive	N2	M0	-ve	-ve	+ve	Islam	Married	1	12	48	18	N/A	1	No	N/A	No	No	38	A A	A A
39	33	26.61	IDC	IA	T1	Grade 2	Positive	N2	M0	-ve	-ve	+ve	Islam	Married	3	10	N/A	25	1.5	1.5	Yes	5	No	Yes	39	A G	A G
40	61	27.99	IDC	IA	T1	Grade 3	Negative	N0	M0	+ve	+ve	+ve	Islam	Married	6	12	50	14	3	3	Yes	4	No	Yes	40	A A	A A
41	40	27.61	IDC	IIA	T2	Grade 3	Positive	N2	M0	+ve	+ve	+ve	Islam	Married	2	10	40	25	2	2	Yes	0.5	No	No	41	A G	A G
42	40	22.18	IDC	IA	T1	Grade 2	Negative	N1	M0	+ve	+ve	-ve	Islam	Married	2	10	39	23	3	2.5	Yes	18	No	No	42	A G	A A
43	46	28.85	IDC	IIA	T2	Grade 2	Positive	N0	M0	+ve	+ve	-ve	Hindu	Married	3	12	45	23	3	2	No	N/A	No	No	43	A A	A A
44	62	22.71	IDC	IB	T1	Grade 3	Positive	N2	M0	-ve	-ve	-ve	Islam	Married	2	11	50	23	10	2	No	N/A	No	No	44	A A	A A
45	46	26.21	IDC	IB	T2	Grade 2	Positive	N2	M0	+ve	+ve	-ve	Islam	Married	2	13	45	15	10	0.5	Yes	6	No	Yes	45	A A	A A
46	50	24.11	IDC	IIIB	T3	Grade 2	Positive	N1	M0	+ve	+ve	+ve	Islam	Married	4	12	47	21	2	2	Yes	10	No	No	46	A G	A G
47	34	25.81	IDC	IA	T1	Grade 2	Positive	N1	M0	-ve	-ve	+ve	Islam	Married	2	12	N/A	22	3	2.5	No	N/A	No	Yes	47	A A	A A
48	50	22.58	IDC	IA	T1	Grade 3	Positive	N0	M0	-ve	-ve	-ve	Islam	Married	4	16	46	21	5	2.5	No	N/A	No	Yes	48	A G	A G
49	41	25.83	ILC	IA	T1	Grade 2	Positive	N0	M0	+ve	-ve	-ve	Islam	Married	3	12	41	15	3	2	No	N/A	No	No	49	A A	A A
50	43	36.69	IDC	IIIA	T3	Grade 3	Positive	N1	M0	+ve	-ve	-ve	Islam	Married	4	14	43	18	5	3	Yes	20	No	No	50	A G	A G
51	30	20.56	IDC	IA	T1	Grade 3	Positive	N1	M0	-ve	-ve	+ve	Islam	Married	2	14	N/A	20	3	4	Yes	5	No	No	51	A G	A G
52	36	23.43	IDC	IA	T1	Grade 2	Negative	Nx	M0	+ve	+ve	-ve	Islam	Married	2	14	N/A	18	7	4	Yes	10	No	No	52	G G	G G
53	42	29.53	IDC	IB	T2	Grade 3	Positive	N1	M0	+ve	+ve	+ve	Islam	Married	2	13	42	17	3	4	No	N/A	No	No	53	A A	A A
54	55	25.38	IDC	IIA	T2	Grade 3	Positive	N3	M0	+ve	-ve	-ve	Islam	Married	3	13	48	21	1	2	No	N/A	No	No	54	G G	G G
55	43	27.34	ILC	IIB	T2	Grade 2	Positive	N1	M0	+ve	+ve	-ve	Islam	Married	4	12	43	17	3	3	No	N/A	No	Yes	55	A A	A A
56	41	22.91	MC	IIIB	T3	Grade 2	Negative	N0	M0	+ve	-ve	+ve	Islam	Married	6	14	40	22	3	1	Yes	2	No	No	56	A G	A G
57	35	23.39	IDC	IA	T1	Grade 3	Positive	N2	M0	+ve	-ve	-ve	Islam	Married	1	13	N/A	17	N/A	2	No	N/A	No	No	57	A G	A G
58	53	23.33	IDC	IA	T1	Grade 2	Negative	N0	M0	+ve	+ve	-ve	Islam	Married	2	13	48	22	5	4	No	N/A	No	No	58	A A	A A
59	62	25.73	DCIS	0	T1	Grade 2	Positive	N1	M0	+ve	-ve	-ve	Islam	Married	4	14	47	20	1	2	Yes	5	No	No	59	A A	A A
60	43	26.84	IDC	IB	T1	Grade 3	Positive	N2	M0	+ve	-ve	-ve	Islam	Married	3	13	43	21	2	3	Yes	4	No	No	60	G G	G G
61	43	24.16	IDC	IIA	T2	Grade 3	Negative	N0	M0	+ve	-ve	-ve	Hindu	Married	3	13	41	18	3	4	yes	5	No	No	61	G G	G G
62	45	25.38	IDC	IIA	T2	Grade 3	Negative	Nx	M0	-ve	-ve	+ve	Islam	Married	2	13	45	20	7	2	Yes	6	No	No	62	A A	A A
63	29	15.73	IDC	IA	T1	Grade 2	Positive	N3	M0	+ve	+ve	-ve	Islam	Married	2	14	N/A	23	7	1.25	Yes	0.3	No	No	63	A A	A G
64	33	21.1	IDC	IB	T2	Grade 3	Negative	N0	M0	+ve	+ve	+ve	Islam	Married	1	12	N/A	16	N/A	5	Yes	0.5	No	No	64	A A	A A
65	44	22.91	IDC	IA	T1	Grade 2	Negative	N0	M0	+ve	+ve	-ve	Islam	Married	2	12	43	17	5	3	No	N/A	No	No	65	A A	A G
66	44	17.79	IDC	IIA	T3	Grade 2	Negative	N0	M0	+ve	+ve	-ve	Islam	Married	4	13	44	21	2	4	Yes	1	No	No	66	A A	A A
67	34	23.68	DCIS	0	T1	Grade 2	Negative	N0	M0	+ve	-ve	-ve	Islam	Married	2	12	N/A	21	9	5.5	Yes	12	No	No	67	A A	A A
68	40	40.41	IDC	IIA	T2	Grade 3	Negative	N0	M0	+ve	+ve	+ve	Islam	Married	3	13	40	23	4	6	Yes	10	No	No	68	A A	A A
69	23	23.68	IDC	IB	T1	Grade 3	Positive	N2	M0	-ve	-ve	+ve	Islam	Married	1	12	N/A	21	N/A	1	No	N/A	No	No	69	A A	A A
70	37	30.57	IDC	IVB	T4	Grade 3	Negative	N0	M1	+ve	+ve	+ve	Islam	Married	2	13	N/A	15	1.5	5	No	N/A	No	No	70	A A	A A
71	32	24.19	IDC	IVB	T4	Grade 3	Negative	N0	M1	+ve	-ve	-ve	Islam	Married	2	12	N/A	22	4.5	4	Yes	10	No	Yes	71	A A	A A
72	42	18.15	IDC	IVB	T3	Grade 3	Positive	N1	M1	-ve	-ve	-ve	Islam	Married	2	14	42	17	7	4.5	No	N/A	No	No	72	A A	A A
73	54	27.99	IDC	IA	T1	Grade 2	Negative	N0	M0	+ve	+ve	-ve	Islam	Married	4	13	48	16	5	8	No	N/A	No	No	73	A A	A G
74	45	31.17	IDC	IVB	T3	Grade 3	Positive	N1	M1	-ve	-ve	-ve	Islam	Married	3	14	45	17	7	5.5	Yes	12	No	No	74	A A	A A
75	45	18.15	IDC	IA	T1	Grade 2	Positive	N3	M0	-ve	-ve	+ve	Islam	Married	2	12	44	26	2	5	No	N/A	No	Yes	75	A A	A A
76	43	35.56	IDC	IA	T1	Grade 2	Positive	N1	M0	+ve	+ve	-ve	Islam	Married	3	14	42	21	4	2	Yes	2	No	No	76	A A	A A
77	41	22.82	IDC	IA	T1	Grade 2	Positive	N1	M0	+ve	-ve	+ve	Islam	Married	0	14	41	N/A	N/A	N/A	No	N/A	No	No	77	A A	A A
78	33	27.25	MDC	IVB	T4	Grade 2	Positive	N2	M1	+ve	-ve	+ve	Islam	Married	2	13	N/A	21	5	1.5	No	N/A	No	No	78	A A	A A
79	51	28.33	IDC	IIA	T2	Grade 2	Positive	N1	M0	+ve	-ve	-ve	Islam	Married	3	14	45	20	2	1.5	Yes	5	No	No	79	A G	A G
80	48	25.77	IDC	IA	T1	Grade 3	Positive	N3	M0	+ve	+ve	+ve	Islam	Married	3	14	46	30	5	2	Yes	5	No	No	80	A A	A A
81	37	28.57	IDC	IIIB	T3	Grade 2	Positive	N1	M0	+ve	-ve	-ve	Islam	Married	4	13	N/A	20	2	2	Yes	12	No	No	81	A A	A A
82	35	21.1	ILC	IVB	T3	Grade 2	Negative	Nx	M1	+ve	-ve	-ve	Islam	Married	2	13	N/A	15	7	2	Yes	2	No	No	82	A A	A A
83	44	20.67	MDC	IVA	T3	Grade 2	Negative	N0	M1	+ve	+ve	-ve	Islam	Married	5	13	43	20	2	1	Yes	0.6	No	No	83	A A	A G
84	38	27.73	IDC	IVB	T3	Grade 2	Positive	N1	M1	+ve	-ve	+ve	Hindu	Married	2	14	38	20	7	2	Yes	N/A	No	No	84	A A	A A
85	54	31.34	IDC	IVB	T3	Grade 3	Negative	Nx	M1	+ve	-ve	+ve	Islam	Married	2	12	48	19	3.5	0.5	Yes	8	No	No	85	A A	A A
86	62	20.83	IDC	IIB	T2	Grade 3	Positive	N1	M0	-ve	-ve	-ve	Islam	Married	4	14	50	18	2	2	Yes	21	No	No	86	A A	A A
87	43	18.16	IDC	IIA	T2	Grade 3	Negative	N0	M0	+ve	+ve	+ve	Islam	Married	3	12	43	15	2	3	Yes	1	No	No	87	A A	A G
88	38	23.15	IDC	IIIB	T3	Grade 3	Negative	N0	M0	+ve	-ve	-ve	Islam	Married	0	13	37	N/A	N/A	N/A	No	N/A	No	No	88	A A	A G
89	48	28.23	IDC	IA	T1	Grade 3	Negative	N0	M0	+ve	-ve	-ve	Hindu	Married	0	11	46	N/A	N/A	N/A	Yes	0.5	No	No	89	A A	A A
90	35	20.97	IDC	IIA	T2	Grade 3	Negative	Nx	M0	+ve	-ve	-ve	Islam	Married	4	14	N/A	16	5	2	Yes	3	No	No	90	A A	A G
91	48	24.04	IDC	IVB	T4	Grade 3	Negative	Nx	M1	+ve	-ve	-ve	Islam	Married	3	13	47	18	2.5	2	No	N/A	No	No	91	A A	A A
92	37	24.19	ILC	IIA	T2	Grade 2	Negative	Nx	M0	+ve	-ve	-ve	Islam	Married	2	13	N/A	20	8	4	Yes	3	No	No	92	A A	A A
93	44	30.14	IDC	IA	T1	Grade 3	Positive	N1	M0	-ve	-ve	-ve	Islam	Married	3	12	40	14	3	2	Yes	1	No	No	93	A A	A A
94	47	19.92	IDC	IIA	T2	Grade 3	Positive	N1	M0	+ve	-ve	-ve	Islam	Married	3	13	47	18	3	3	Yes	6	No	No	94	A A	A A
95	44	36.56	IDC	IVA	T3	Grade 2	Positive	N2	M1	+ve	+ve	-ve	Islam	Married	3	14	44	20	7	N/A	Yes	4	No	No	95	A G	A G
96	53	17.74	IDC	IVB	T4	Grade 3	Positive	N1	M1	-ve	-ve	+ve	Islam	Married	3	13	44	15	1.5	2	Yes	0.6	No	No	96	A G	A G
97	45	32.25	IDC	IIIB	T3	Grade 2	Positive	N1	M0	+ve	+ve	-ve	Islam	Married	2	14	45	16	4	2	No	N/A	No	No	97	A A	A A
98	41	23.04	IDC	IA	T1	Grade 2	Positive	N1	M0	+ve	+ve	-ve	Islam	Married	3	13	41	20	2	4	Yes	4	No	No	98	G G	G G
99	45	28.33	IDC	IIB	T2	Grade 3	Negative	N0	M0	+ve	-ve	-ve	Islam	Married	2	12	46	30	10	2	No	N/A	No	No	99	A G	A G
100	48	23.74	ILC	IB	T2	Grade 2	Positive	N3	M0	+ve	-ve	-ve	Islam	Married	3	12	46	14	2	2	No	N/A	No	No	100	A G	A A
101	58	28.42	IDC	IIIA	T3	Grade 3	Positive	N2	M0	-ve	-ve	+ve	Islam	Married	3	13	48	15	2	2	No	N/A	No	No	101	A A	A A
102	31	30.41	IDC	IIA	T2	Grade 2	Negative	N0	M0	+ve	+ve	-ve	Islam	Married	2	13	N/A	18	6	3	Yes	3	No	No	102	A G	A G
103	35	24.04	DCIS	0	T1	Grade 2	Positive	N1	M0	+ve	+ve	+ve	Islam	Married	2	12	N/A	24	5	3	No	N/A	No	Yes	103	A A	A A
104	45	25.83	IDC	IIB	T2	Grade 3	Positive	N2	M0	+ve	+ve	-ve	Hindu	Married	3	13	43	20	5	3	Yes	7	No	Yes	104	A A	A A
105	44	23.04	IDC	IIIB	T3	Grade 3	Positive	N1	M0	+ve	-ve	-ve	Islam	Married	2	11	44	14	5	4	Yes	0.1	No	Yes	105	A G	A G
106	42	22.58	IDC	IIB	T2	Grade 3	Positive	N1	M0	+ve	-ve	-ve	Islam	Married	2	14	42	18	9	4	Yes	22	No	Yes	106	A G	A G
107	38	24.19	IDC	IA	T1	Grade 3	Negative	N0	M0	-ve	-ve	-ve	Islam	Married	2	15	N/A	25	1	2.42	No	N/A	No	No	107	A G	A G
108	37	40.55	IDC	IIB	T2	Grade 3	Positive	N1	M0	-ve	-ve	+ve	Islam	Married	0	12	N/A	N/A	N/A	N/A	Yes	0.2	No	No	108	A A	A A
109	38	27.18	MDC	IVB	T3	Grade 3	Positive	N1	M1	-ve	-ve	+ve	Hindu	Married	3	12	38	17	6	6	Yes	4	No	Yes	109	A A	A A
110	71	27.18	IDC	IIB	T2	Grade 2	Negative	N0	M0	+ve	+ve	-ve	Islam	Married	4	14	50	17	4	1.5	No	N/A	No	No	110	A A	A A
111	43	34.57	MDC	IVB	T4	Grade 3	Positive	N1	M1	+ve	-ve	+ve	Islam	Married	2	13	43	13	2	2.5	Yes	26	No	No	111	G G	G G
112	50	35.34	IDC	IIB	T2	Grade 3	Negative	N0	M0	-ve	-ve	+ve	Islam	Married	4	12	43	25	4	2.5	Yes	3	No	No	112	A G	A G
113	50	17.81	IDC	IIA	T2	Grade 3	Negative	N0	M0	-ve	-ve	+ve	Hindu	Married	4	13	44	20	1	2.5	No	N/A	No	No	113	A G	A G
114	48	24.99	IDC	IIA	T2	Grade 3	Negative	N0	M0	-ve	-ve	+ve	Islam	Married	3	14	47	17	2	2.5	Yes	0.4	No	No	114	A A	A A
115	43	34.26	IDC	IA	T1	Grade 3	Negative	N0	M0	-ve	-ve	-ve	Islam	Married	2	13	43	17	10	4	Yes	10	No	No	115	A A	A A
116	40	15.67	DCIS	0	T1	Grade 2	Positive	N1	M0	+ve	+ve	-ve	Islam	Married	2	14	40	20	5	4	Yes	6	No	No	116	A A	A A
117	35	20.83	IDC	IA	T1	Grade 3	Negative	Nx	M0	+ve	+ve	+ve	Islam	Married	2	12	N/A	25	8	2.08	Yes	4	No	No	117	A G	A G
118	40	25.83	IDC	IVB	T3	Grade 3	Positive	N2	M1	+ve	-ve	-ve	Islam	Married	2	12	39	12	5	4	Yes	5	No	No	118	A A	A A
119	37	21.66	IDC	IA	T1	Grade 2	Negative	Nx	M0	+ve	+ve	-ve	Islam	Married	2	16	N/A	18	4	4	No	N/A	No	No	119	A A	A A
120	50	21.66	IDC	IIA	T2	Grade 3	Positive	N2	M0	+ve	-ve	-ve	Islam	Married	6	13	45	21	2	2	No	N/A	No	Yes	120	A A	A A
121	48	20.51	IDC	IA	T1	Grade 2	Negative	N0	M0	+ve	-ve	-ve	Islam	Married	5	14	47	22	2	1	Yes	5	No	No	121	A A	A A
122	39	22.08	MDC	IVB	T4	Grade 2	Positive	N1	M1	+ve	+ve	-ve	Islam	Married	2	14	39	17	5	4	Yes	0.25	No	No	122	A G	A G
123	55	20.76	IDC	IIA	T2	Grade 3	Positive	N3	M0	+ve	-ve	+ve	Islam	Married	1	12	47	15	N/A	2	Yes	5	No	No	123	A A	A A
124	50	30.87	IDC	IIIB	T3	Grade 2	Negative	N0	M0	+ve	+ve	-ve	Islam	Married	0	12	44	N/A	N/A	N/A	No	N/A	No	No	124	A A	A A
125	44	31.33	IDC	IA	T1	Grade 3	Positive	N1	M0	-ve	-ve	-ve	Islam	Married	4	14	40	20	1.5	2	No	N/A	No	No	125	A G	A G
126	40	15.67	IDC	IIA	T2	Grade 2	Positive	N3	M0	+ve	-ve	+ve	Islam	Married	4	14	39	17	2	N/A	No	N/A	No	No	126	A A	A A
127	52	20.04	MDC	IVB	T4	Grade 2	Negative	N0	M1	+ve	+ve	-ve	Islam	Married	1	13	44	17	N/A	2	Yes	0.1	No	No	127	A G	A A
128	49	31.42	ILC	IIA	T2	Grade 2	Positive	N1	M0	+ve	-ve	-ve	Islam	Married	1	12	49	16	N/A	2	Yes	0.5	No	No	128	A G	A G
129	39	23.6	MDC	IVA	T4	Grade 2	Positive	N2	M1	+ve	+ve	-ve	Islam	Married	1	13	38	14	N/A	2	No	N/A	No	No	129	A A	A A
130	52	20.97	IDC	IIA	T3	Grade 2	Positive	N1	M0	+ve	+ve	-ve	Islam	Married	3	14	46	21	5	6	Yes	5	No	No	130	A A	A A
131	47	30.07	IDC	IVB	T4	Grade 3	Negative	N0	M1	+ve	-ve	-ve	Islam	Married	3	14	44	18	2	2	Yes	5	No	No	131	A G	A G
132	48	22.58	IDC	IIIA	T3	Grade 3	Positive	N1	M0	+ve	-ve	-ve	Hindu	Married	1	12	48	27	N/A	2	Yes	2	No	No	132	A A	A A
133	41	22.26	IDC	IIIB	T3	Grade 3	Positive	N2	M0	+ve	-ve	-ve	Hindu	Married	2	12	41	17	7	4	Yes	0.5	No	No	133	A G	A G
134	49	21.96	IDC	IVB	T4	Grade 2	Negative	Nx	M1	+ve	-ve	-ve	Islam	Married	2	14	44	22	3	4	Yes	6	No	No	134	A G	A A
135	50	21.66	IDC	IVB	T4	Grade 3	Positive	N2	M1	+ve	-ve	-ve	Islam	Married	1	12	48	17	N/A	2	No	N/A	No	No	135	A G	A A
136	41	22.58	IDC	IA	T1	Grade 2	Positive	N1	M0	+ve	+ve	-ve	Islam	Married	2	12	40	14	6	4	Yes	0.2	No	No	136	A G	A A
137	38	22.26	IDC	IVB	T3	Grade 2	Positive	N3	M1	+ve	+ve	-ve	Islam	Married	1	15	38	17	N/A	2	No	N/A	No	No	137	A A	A A
138	37	23.39	IDC	IIIA	T3	Grade 3	Positive	N1	M0	+ve	-ve	-ve	Islam	Married	3	13	N/A	16	5	2	Yes	20	No	Yes	138	A G	A G
139	34	23.04	IDC	IIIA	T3	Grade 2	Negative	N0	M0	+ve	+ve	-ve	Islam	Married	2	13	N/A	16	2	3	Yes	2	No	No	139	A A	A A
140	36	24.99	IDC	IIIA	T3	Grade 3	Positive	N2	M0	+ve	-ve	-ve	Hindu	Married	2	12	N/A	15	2	2	Yes	6	No	No	140	A G	A G
141	44	20.18	IDC	IVB	T4	Grade 3	Positive	N1	M1	+ve	-ve	-ve	Islam	Married	2	13	43	18	7	2	Yes	10	No	No	141	A G	A G
142	43	24.99	IDC	IVB	T3	Grade 3	Positive	N1	M1	+ve	-ve	-ve	Islam	Married	2	13	43	16	2	3	No	N/A	No	Yes	142	A A	A A
143	33	19.92	IDC	IIIA	T3	Grade 2	Positive	N3	M0	-ve	-ve	+ve	Islam	Married	2	13	N/A	25	3	4	No	N/A	No	No	143	A A	A A
144	36	22.26	IDC	IIIA	T3	Grade 2	Negative	Nx	M0	+ve	+ve	-ve	Islam	Married	1	13	N/A	20	N/A	2	Yes	1	No	Yes	144	A A	A A
145	39	22.26	IDC	IIA	T1	Grade 3	Positive	N2	M0	+ve	-ve	-ve	Islam	Married	3	9	38	15	1	6	Yes	0.5	No	No	145	A A	A A
146	37	23.04	IDC	IIA	T2	Grade 3	Positive	N1	M0	-ve	-ve	-ve	Islam	Married	3	13	N/A	16	7	6	No	N/A	No	Yes	146	A G	A G
147	45	30.83	IDC	IIIA	T2	Grade 2	Positive	N1	M0	+ve	-ve	+ve	Islam	Married	2	12	44	27	5	4	No	N/A	No	No	147	A A	A A
148	44	22.77	IDC	IIA	T2	Grade 3	Positive	N1	M0	+ve	-ve	+ve	Islam	Married	2	14	44	17	3	4	Yes	24	No	No	148	A A	A A
149	48	22.91	IDC	IIA	T2	Grade 2	Negative	Nx	M0	+ve	+ve	-ve	Islam	Married	4	14	45	16	3	8	Yes	2	No	No	149	A G	A G
150	35	22.91	MC	IIB	T3	Grade 2	Positive	N1	M0	+ve	-ve	+ve	Islam	Married	1	13	N/A	21	N/A	2	Yes	6	No	No	150	A A	A A
151	42	21.96	IDC	IA	T1	Grade 1	Negative	N0	M0	+ve	+ve	-ve	Islam	Married	2	11	42	35	7	4	Yes	0.5	No	No	151	A A	A A
152	45	19.53	IDC	IIA	T3	Grade 3	Positive	N1	M0	-ve	-ve	+ve	Hindu	Married	4	13	44	22	3	2	No	N/A	No	No	152	G G	G G
153	48	26.56	IDC	IIIB	T3	Grade 2	Negative	N0	M0	+ve	+ve	-ve	Islam	Married	3	16	44	19	8	2.5	Yes	0.1	No	No	153	G G	G G
154	33	21.1	IDC	IIA	T2	Grade 3	Positive	N2	M0	-ve	-ve	+ve	Islam	Married	1	13	N/A	17	N/A	2	No	N/A	No	No	154	A A	A A
155	42	23.25	IDC	IVA	T4	Grade 2	Negative	N0	M1	+ve	+ve	-ve	Islam	Married	7	14	42	25	2	1	No	N/A	No	No	155	A G	A G
156	42	23.33	IDC	IIA	T2	Grade 2	Positive	N1	M0	+ve	+ve	-ve	Islam	Married	3	12	41	20	3	3	No	N/A	No	Yes	156	A G	A G
157	38	21.82	IDC	IIA	T2	Grade 3	Negative	N0	M0	-ve	-ve	-ve	Islam	Married	2	14	38	20	5	2.5	No	N/A	No	Yes	157	A G	A G
158	31	23.04	IDC	IIA	T3	Grade 3	Positive	N2	M0	+ve	-ve	+ve	Islam	Married	2	13	N/A	17	5	2.5	No	N/A	No	No	158	A A	A A
159	44	21.96	IDC	IIA	T2	Grade 2	Negative	Nx	M0	+ve	+ve	-ve	Hindu	Married	2	14	42	20	4	2	No	N/A	No	Yes	159	A A	A A
160	35	18.55	DCIS	0	T1	Grade 2	Positive	N1	M0	+ve	-ve	-ve	Islam	Married	0	13	N/A	N/A	N/A	N/A	No	N/A	No	No	160	A G	A A
161	47	19.55	IDC	IIB	T2	Grade 3	Positive	N2	M1	+ve	-ve	+ve	Islam	Married	1	12	46	22	N/A	1.5	No	8	No	No	161	A G	A G
162	47	28.55	IDC	IVB	T4	Grade 3	Positive	N3	M1	+ve	-ve	-ve	Islam	Married	1	12	45	25	N/A	1.5	Yes	3	No	No	162	A A	A A
163	50	26.33	IDC	IA	T1	Grade 2	Negative	N0	M0	-ve	-ve	+ve	Hindu	Married	2	13	48	19	3	3	No	N/A	No	Yes	163	A G	A G
164	35	27.78	IDC	IVB	T4	Grade 3	Positive	N3	M1	+ve	-ve	-ve	Islam	Married	4	14	N/A	17	3	5	No	6	No	No	164	A A	A A
165	32	16.23	IDC	IIIA	T3	Grade 2	Positive	N3	M0	+ve	+ve	-ve	Islam	Married	2	13	N/A	19	4	4	Yes	2	No	No	165	A A	A A
166	39	27.65	DCIS	0	T1	Grade 2	Negative	N0	M0	+ve	-ve	-ve	Islam	Married	2	14	38	21	3	3	No	N/A	No	No	166	A A	A A
167	38	25.15	IDC	IIA	T2	Grade 3	Negative	N0	M0	+ve	-ve	+ve	Islam	Married	4	13	38	20	3	5	Yes	10	No	No	167	A A	A A
168	44	23.25	DCIS	0	T1	Grade 2	Negative	N0	M0	+ve	+ve	-ve	Islam	Married	3	12	43	21	3	4.5	Yes	6	No	Yes	168	A A	A A
169	33	27.35	IDC	IA	T1	Grade 3	Negative	N0	M0	+ve	-ve	-ve	Islam	Married	1	14	N/A	23	N/A	1.5	No	1	No	No	169	A G	A G
170	45	26.73	IDC	IIB	T2	Grade 3	Positive	N2	M0	+ve	-ve	+ve	Islam	Married	3	14	44	22	2	5	Yes	7	No	No	170	A A	A A
171	46	26.49	IDC	IIB	T3	Grade 3	Negative	N0	M0	+ve	-ve	+ve	Hindu	Married	3	12	46	24	6	4.5	Yes	4	No	No	171	A G	A G
172	39	24.62	IDC	IIIA	T3	Grade 3	Positive	N3	M0	+ve	-ve	-ve	Islam	Married	3	14	38	20	3	5	Yes	8	No	No	172	A G	A G
173	48	25.14	IDC	IA	T1	Grade 3	Negative	N0	M0	+ve	-ve	-ve	Islam	Married	2	15	46	19	5	3	No	N/A	No	No	173	A A	A A
174	37	17.44	IDC	IVB	T4	Grade 2	Positive	N3	M1	+ve	+ve	-ve	Islam	Married	3	14	N/A	26	3	3	Yes	12	No	No	174	A A	A A
175	42	22.04	DCIS	0	T1	Grade 2	Negative	N0	M0	+ve	-ve	-ve	Islam	Married	1	13	42	22	N/A	2	Yes	11	No	Yes	175	A A	A A
176	39	26.38	IDC	IIIB	T3	Grade 3	Positive	N3	M0	+ve	-ve	+ve	Islam	Married	1	14	38	22	N/A	2	No	7	No	No	176	A G	A G
177	46	22.44	DCIS	0	T1	Grade 2	Negative	N0	M0	+ve	+ve	-ve	Hindu	Married	2	12	46	19	3	3	Yes	0.5	No	No	177	A A	A A
178	49	31.68	IDC	IIB	T2	Grade 3	Positive	N2	M0	+ve	-ve	-ve	Islam	Married	4	13	46	21	2	5	No	0.75	No	No	178	A G	A A
179	48	33.46	IDC	IIB	T2	Grade 3	Positive	N2	M0	+ve	-ve	-ve	Hindu	Married	3	14	47	21	5	4.5	No	N/A	No	No	179	A A	A A
180	38	17.53	DCIS	0	T1	Grade 2	Negative	N0	M0	+ve	+ve	-ve	Islam	Married	2	13	38	22	1.5	3	Yes	6	No	No	180	A G	A G
181	37	25.57	IDC	IVB	T3	Grade 2	Positive	N3	M1	+ve	+ve	-ve	Islam	Married	3	14	N/A	23	2	6	No	4	No	No	181	A G	A G
182	38	19.15	IDC	IIIB	T3	Grade 3	Positive	N3	M0	+ve	-ve	-ve	Islam	Married	3	12	38	21	4	5.5	Yes	N/A	No	No	182	G G	G G
183	45	21.56	DCIS	0	T1	Grade 2	Negative	N0	M0	+ve	+ve	-ve	Hindu	Married	3	12	44	18	3	6	No	N/A	No	No	183	A A	A A
184	36	26.56	IDC	IIA	T2	Grade 3	Negative	N0	M0	+ve	-ve	-ve	Islam	Married	4	11	N/A	21	3	8	Yes	N/A	No	No	184	G G	G G
185	38	22.82	IDC	IIB	T3	Grade 2	Negative	N0	M0	+ve	-ve	-ve	Islam	Married	1	15	37	21	N/A	2	Yes	0.5	No	No	185	A A	A A
186	37	25.65	IDC	IA	T1	Grade 3	Negative	N0	M0	+ve	-ve	-ve	Islam	Married	2	14	N/A	22	5	4	Yes	N/A	No	No	186	A G	A A
187	35	23.25	DCIS	0	T1	Grade 2	Negative	N0	M0	+ve	-ve	-ve	Islam	Married	1	14	N/A	22	N/A	2.5	Yes	1	No	Yes	187	A G	A A
188	43	24.33	IDC	IIIA	T3	Grade 3	Positive	N3	M0	+ve	-ve	-ve	Islam	Married	1	12	42	23	N/A	2.5	Yes	3	No	No	188	A A	A A
189	35	16.34	IDC	IIIB	T4	Grade 2	Positive	N3	M0	+ve	+ve	-ve	Islam	Married	3	13	N/A	24	6	4.5	No	N/A	No	No	189	A G	A G
190	48	23.77	IDC	IA	T1	Grade 2	Negative	N0	M0	+ve	+ve	-ve	Hindu	Married	1	14	46	21	N/A	2.5	Yes	2	No	No	190	G G	A G
191	38	26.72	IDC	IIIB	T3	Grade 3	Positive	N3	M0	+ve	-ve	-ve	Islam	Married	4	13	38	20	3	4.5	No	N/A	No	No	191	G G	A G
192	48	22.57	IDC	IIB	T2	Grade 3	Positive	N2	M0	+ve	-ve	-ve	Islam	Married	2	14	47	23	2	3	Yes	5	No	No	192	A A	A G
193	47	25.56	IDC	IIB	T3	Grade 3	Negative	N0	M0	+ve	-ve	-ve	Islam	Married	1	14	46	27	N/A	2.5	No	1	No	No	193	A A	A A
194	37	21.1	IDC	IIB	T2	Grade 3	Positive	N2	M0	+ve	-ve	-ve	Islam	Married	2	12	N/A	30	4	4	Yes	N/A	No	No	194	A A	A A
195	51	18.85	IDC	IIIA	T3	Grade 3	Positive	N3	M0	+ve	-ve	+ve	Islam	Married	3	11	49	28	3	4.5	No	N/A	No	No	195	A A	A A
196	38	26.25	IDC	IA	T1	Grade 2	Negative	N0	M0	+ve	+ve	-ve	Islam	Married	3	12	N/A	22	2	4.5	Yes	4	No	No	196	A G	A G
197	36	24.59	ILC	IIIA	T3	Grade 2	Positive	N3	M0	+ve	-ve	-ve	Islam	Married	1	13	N/A	23	N/A	2.5	No	2	No	Yes	197	A A	A A
198	45	15.97	IDC	IIA	T2	Grade 3	Negative	N0	M0	+ve	-ve	-ve	Islam	Married	1	12	44	21	N/A	2.5	Yes	1.5	No	No	198	A G	A G
199	49	25.26	IDC	IIB	T2	Grade 2	Positive	N2	M0	+ve	+ve	-ve	Islam	Married	0	14	46	N/A	N/A	N/A	Yes	N/A	No	Yes	199	A A	A A
200	35	19.46	IDC	IIIB	T3	Grade 3	Positive	N3	M0	+ve	-ve	-ve	Islam	Married	3	11	N/A	23	2	5	No	10	No	No	200	G G	G G
201	37	25.25	IDC	IA	T1	Grade 2	Negative	N0	M0	+ve	+ve	-ve	Islam	Married	3	13	N/A	22	2	4.5	Yes	3	No	No	201	A A	A G
202	39	19.36	IDC	IIIA	T3	Grade 3	Positive	N3	M0	+ve	-ve	-ve	Hindu	Married	4	14	38	17	2	6	No	N/A	No	No	202	A A	A A
203	44	25.25	DCIS	0	T1	Grade 2	Negative	N0	M0	+ve	-ve	-ve	Islam	Married	1	13	44	23	N/A	2.5	No	1.5	No	No	203	A A	A A
204	39	15.75	IDC	IIIA	T2	Grade 3	Positive	N3	M0	+ve	-ve	+ve	Islam	Married	2	12	38	18	2	4	Yes	N/A	No	No	204	A G	A G
205	45	21.23	ILC	IIA	T1	Grade 2	Positive	N2	M0	+ve	+ve	-ve	Islam	Married	3	11	44	23	3	5	No	9	No	No	205	A A
206	39	25.46	IDC	IIB	T3	Grade 3	Negative	N0	M0	+ve	-ve	-ve	Islam	Married	2	11	37	19	3	4	Yes	N/A	No	No	206	A A
207	47	26.52	IDC	IIB	T2	Grade 2	Positive	N2	M0	+ve	-ve	-ve	Islam	Married	1	14	46	23	N/A	2.5	No	2	No	No	207	A A
208	36	21.15	IDC	IIA	T2	Grade 2	Negative	N0	M0	+ve	-ve	-ve	Islam	Married	3	12	N/A	26	2	4.5	Yes	N/A	No	Yes	208	A A
209	39	17.15	ILC	IIB	T1	Grade 2	Negative	N0	M0	+ve	-ve	-ve	Islam	Married	0	11	38	N/A	N/A	N/A	No	N/A	No	No	209	A A
210	48	21.86	IDC	IIA	T1	Grade 3	Positive	N2	M0	+ve	-ve	+ve	Islam	Married	2	13	47	16	4	3	Yes	8	No	Yes	210	A A
211	38	26.35	IDC	IA	T1	Grade 2	Negative	N0	M0	+ve	+ve	-ve	Islam	Married	2	13	38	18	3	4	Yes	6	No	No	211	A A
212	37	22.24	IDC	IVB	T4	Grade 3	Positive	N3	M1	+ve	-ve	-ve	Islam	Married	3	15	N/A	18	5	5	Yes	10	No	No	212	A A
213	43	25.48	IDC	IIA	T2	Grade 3	Negative	N0	M0	+ve	-ve	-ve	Islam	Married	3	12	43	17	4	4.5	Yes	5	No	No	213	A A
214	47	20.82	IDC	IA	T1	Grade 3	Negative	N0	M0	+ve	-ve	-ve	Islam	Married	2	12	46	25	3	4	Yes	N/A	No	Yes	214	A A
215	36	26.52	IDC	IA	T1	Grade 3	Negative	N0	M0	+ve	-ve	-ve	Hindu	Married	1	14	N/A	17	N/A	2.5	Yes	1.5	No	No	215	A G
216	56	23.13	IDC	IA	T1	Grade 3	Negative	N0	M0	+ve	-ve	-ve	Islam	Married	0	11	48	N/A	N/A	N/A	No	N/A	No	No	216	A A
217	37	24.52	IDC	IVB	T4	Grade 3	Positive	N3	M1	+ve	-ve	-ve	Islam	Married	2	14	N/A	17	5	4	Yes	N/A	No	No	217	A A
218	45	22.37	IDC	IIIB	T3	Grade 3	Positive	N3	M0	+ve	-ve	-ve	Hindu	Married	3	12	44	16	3	5	Yes	12	No	No	218	A A
219	40	19.6	ILC	IIB	T2	Grade 2	Positive	N2	M0	+ve	-ve	-ve	Islam	Married	3	11	40	20	4	5	No	N/A	No	No	219	A A
220	48	26.25	IDC	IIA	T2	Grade 2	Negative	N0	M0	+ve	-ve	-ve	Islam	Married	2	14	47	19	3	4	Yes	5	No	No	220	A A
221	34	20.79	DCIS	0	T1	Grade 1	Negative	N0	M0	+ve	+ve	-ve	Islam	Married	3	12	N/A	17	4	6	No	N/A	No	Yes	221	A A
222	43	18.32	DCIS	0	T1	Grade 2	Negative	N0	M0	+ve	-ve	-ve	Islam	Married	2	11	43	17	2	4	Yes	14	No	No	222	A G
223	54	21.27	IDC	IIA	T2	Grade 3	Negative	N0	M0	+ve	-ve	+ve	Islam	Married	3	14	49	17	5	5	No	N/A	No	No	223	A G
224	37	20.14	ILC	IIB	T3	Grade 2	Negative	N0	M0	+ve	+ve	-ve	Islam	Married	4	12	N/A	22	1	8	Yes	8	No	No	224	A G
225	52	25.52	MDC	IVB	T4	Grade 2	Positive	N3	M1	+ve	+ve	-ve	Islam	Married	3	14	48	21	2	6	Yes	N/A	No	No	225	A G
226	38	21.11	IDC	IVB	T3	Grade 2	Positive	N3	M1	+ve	+ve	-ve	Islam	Married	1	12	38	16	N/A	2.5	Yes	1.5	No	No	226	A A
227	49	25.58	IDC	IA	T1	Grade 3	Negative	N0	M0	+ve	-ve	-ve	Islam	Married	2	12	48	19	2	4	Yes	11	No	Yes	227	A A
228	43	24.33	DCIS	0	T1	Grade 2	Negative	N0	M0	+ve	-ve	-ve	Islam	Married	3	14	42	17	1	6	Yes	N/A	No	Yes	228	A A
229	46	28.32	ILC	IIIB	T4	Grade 2	Positive	N3	M0	+ve	+ve	-ve	Islam	Married	2	11	46	18	3	4	Yes	N/A	No	Yes	229	A A
230	49	23.84	IDC	IVB	T4	Grade 3	Positive	N3	M1	+ve	-ve	-ve	Islam	Married	3	14	44	20	3	6	Yes	10	No	No	230	A A
231	48	27.25	DCIS	0	T1	Grade 1	Negative	N0	M0	+ve	+ve	-ve	Islam	Married	3	13	44	26	2	5	No	N/A	No	No	231	A A
232	50	24.46	IDC	IA	T1	Grade 3	Negative	N0	M0	+ve	-ve	-ve	Islam	Married	1	15	45	23	N/A	2.5	Yes	3	No	No	232	A G
233	35	17.62	ILC	IVB	T3	Grade 2	Positive	N3	M1	+ve	-ve	-ve	Islam	Married	3	13	N/A	16	1	6	No	14	No	No	233	A A
234	55	23.38	IDC	IIIA	T3	Grade 3	Positive	N3	M0	+ve	-ve	-ve	Islam	Married	1	14	45	18	N/A	2.5	Yes	1	No	Yes	234	A G
235	36	25.88	IDC	IIB	T2	Grade 2	Positive	N2	M0	+ve	+ve	-ve	Islam	Married	1	13	N/A	27	N/A	2.5	No	2	No	No	235	A A
236	48	25.25	IDC	IA	T2	Grade 2	Negative	N0	M0	+ve	+ve	-ve	Islam	Married	3	14	46	16	2	5	Yes	15	No	No	236	A A
237	58	27.66	IDC	IVB	T4	Grade 3	Positive	N3	M1	+ve	-ve	-ve	Islam	Married	1	13	45	23	N/A	2.5	No	2.5	No	No	237	A G
238	53	26.56	IDC	IIA	T3	Grade 2	Negative	N0	M0	+ve	+ve	-ve	Islam	Married	2	13	45	18	1	2.5	Yes	N/A	No	Yes	238	A A
239	45	28.92	IDC	IA	T1	Grade 2	Negative	N0	M0	+ve	+ve	-ve	Islam	Married	3	14	44	16	2	4	Yes	8	No	No	239	A A
240	34	29.35	ILC	IVA	T4	Grade 2	Positive	N3	M1	+ve	+ve	-ve	Islam	Married	1	12	N/A	23	N/A	2.5	No	5	No	No	240	A A
	42.9458	24.4965
	7.02723	4.50654
				Demographic and Clinicopathological data of helathy controls
Patient no.	Age	BMI	Religion	Maritatl status	Number of Childern	Age menstruation cycle started	Age menstruation cycle stopped	First Child Conceived (year)	Gap Between 1st and 2nd Child (years)	Breastfeeding Period (Years)	History of Taking Contraceptive Pills	Duration of Taking Contraceptive Pills (years)	Smoking	Family History	rs9286836	rs2004659
1	27	23.04	Hindu	Unmarried	N/A	11	N/A	N/A	N/A	N/A	No	N/A	No	Yes	A G	G G
2	27	24.58	Islam	Unmarried	N/A	12	N/A	N/A	N/A	N/A	No	N/A	No	No	A A	A G
3	26	24.19	Islam	Unmarried	N/A	13	N/A	N/A	N/A	N/A	No	N/A	No	No	A A	A A
4	27	17.91	Islam	Unmarried	N/A	13	N/A	N/A	N/A	N/A	No	N/A	No	No	A A	A A
5	29	22.71	Islam	Unmarried	N/A	12	N/A	N/A	N/A	N/A	No	N/A	No	No	A A	A A
6	24	17.81	Islam	Unmarried	N/A	16	N/A	N/A	N/A	N/A	No	N/A	No	No	A A	A A
7	27	16.13	Islam	Unmarried	N/A	12	N/A	N/A	N/A	N/A	No	N/A	No	No	A A	A A
8	25	21.48	Islam	Unmarried	N/A	13	N/A	N/A	N/A	N/A	No	N/A	No	Yes	A A	A G
9	26	25.4	Islam	Unmarried	N/A	15	N/A	N/A	N/A	N/A	No	N/A	No	No	A A	A A
10	27	22.65	Islam	Unmarried	N/A	11	N/A	N/A	N/A	N/A	No	N/A	No	No	A G	A G
11	29	18.55	Islam	Unmarried	N/A	14	N/A	N/A	N/A	N/A	No	N/A	No	Yes	A A	A A
12	26	22.82	Islam	Unmarried	N/A	12	N/A	N/A	N/A	N/A	No	N/A	No	No	A G	A G
13	26	22.98	Islam	Unmarried	N/A	12	N/A	N/A	N/A	N/A	No	N/A	No	No	A A	A A
14	26	20.48	Islam	Unmarried	N/A	10	N/A	N/A	N/A	N/A	No	N/A	No	No	A A	A G
15	27	30.24	Islam	Unmarried	N/A	12	N/A	N/A	N/A	N/A	No	N/A	No	Yes	A G	A G
16	27	25.35	Islam	Unmarried	N/A	13	N/A	N/A	N/A	N/A	No	N/A	Yes	No	A A	A G
17	27	22.58	Islam	Unmarried	N/A	12	N/A	N/A	N/A	N/A	No	N/A	No	No	A G	A G
18	26	23.43	Islam	Unmarried	N/A	13	N/A	N/A	N/A	N/A	No	N/A	No	No	A A	A G
19	52	24.19	Islam	Married	5	12	N/A	13	1	3	No	N/A	No	No	A A	A A
20	52	19.59	Islam	Married	4	13	N/A	13	6	3	Yes	N/A	No	No	A A	A G
21	54	22.39	Islam	Married	1	13	N/A	20	N/A	2	Yes	2	No	No	A A	A A
22	52	24.19	Islam	Married	3	13	N/A	18	5	2	Yes	3	No	No	A G	A G
23	45	19.99	Islam	Married	1	11	N/A	17	N/A	2	Yes	6	No	No	A A	A G
24	46	25.83	Hindu	Married	2	13	N/A	18	2	3	No	N/A	No	No	A G	A G
25	44	24.58	Islam	Married	1	11	N/A	17	N/A	2	No	N/A	No	No	A A	A A
26	42	24.58	Islam	Married	4	13	N/A	23	3	2	Yes	3	No	No	A A	A A
27	48	23.04	Islam	Married	1	13	N/A	22	N/A	2	Yes	N/A	No	No	A G	A G
28	50	21.24	Islam	Married	1	14	N/A	22	N/A	2	No	5	No	No	A A	A A
29	43	19.92	Islam	Married	1	14	N/A	22	N/A	1	Yes	3	No	No	A G	A G
30	42	15	Islam	Married	2	12	N/A	13	1	2	No	5	No	No	A A	A A
31	29	20.7	Islam	Unmarried	N/A	12	N/A	N/A	N/A	N/A	No	N/A	No	No	A G	G G
32	28	29.29	Islam	Unmarried	N/A	13	N/A	N/A	N/A	N/A	No	N/A	No	No	A A	A A
33	35	20.67	Islam	Unmarried	N/A	12	N/A	N/A	N/A	N/A	No	N/A	No	No	A A	A A
34	36	23.68	Islam	Unmarried	N/A	13	N/A	N/A	N/A	N/A	No	N/A	No	Yes	A G	A A
35	47	31.05	Islam	Married	3	15	N/A	21	4	1.5	Yes	16	No	No	A G	A G
36	61	34.1	Islam	Married	3	13	50	16	1.5	2	No	1	No	No	G G	G G
37	45	21.1	Islam	Married	1	14	N/A	27	N/A	2	No	N/A	No	Yes	G G	G G
38	58	24.52	Islam	Married	2	14	46	15	5	2	No	5	No	Yes	A G	A A
39	42	24.83	Islam	Married	3	12	N/A	17	7	4	Yes	4	No	Yes	A A	A G
40	43	39.51	Islam	Married	3	13	N/A	17	7	1.6	Yes	0.5	No	No	A G	A G
41	55	31.86	Islam	Married	4	13	N/A	16	2	1.5	Yes	2	No	No	A A	A G
42	46	23.88	Islam	Married	1	12	N/A	20	N/A	1	Yes	0.2	No	No	A A	A G
43	42	33.37	Islam	Married	2	12	N/A	16	7	2	No	7	No	No	A A	A A
44	53	36.48	Islam	Married	3	13	N/A	17	3.5	2	No	0.5	No	No	A A	A G
45	41	27.87	Islam	Married	1	13	N/A	26	N/A	2.5	Yes	0.3	No	No	A A	A G
46	37	40.98	Islam	Married	1	14	N/A	28	N/A	3	Yes	N/A	No	No	A A	A A
47	53	25.29	Islam	Married	4	16	N/A	18	4	2	No	17	No	No	A A	A G
48	51	27.77	Islam	Married	4	15	46	18	4	2	No	N/A	No	No	A G	A G
49	45	43.61	Islam	Married	2	17	N/A	19	4	1.5	No	15	No	No	A G	A A
50	46	16.36	Islam	Married	3	12	N/A	20	5	1	Yes	10	No	No	A G	A G
51	39	23.88	Islam	Married	2	15	N/A	21	5	2	No	0.1	No	No	A G	A G
52	45	22.15	Islam	Married	4	13	N/A	22	2	1.16	Yes	7	No	No	A G	A G
53	39	35.22	Islam	Married	2	12	N/A	16	9	2.33	No	N/A	No	No	A A	A A
54	42	25.87	Islam	Married	1	14	N/A	37	N/A	2	No	0.1	No	No	A A	A A
55	36	18.46	Islam	Married	1	13	N/A	27	N/A	3	No	2	No	No	A G	A A
56	38	30.59	Islam	Married	3	12	N/A	24	2	3	Yes	0.2	No	No	A G	A G
57	54	16.59	Islam	Married	5	13	N/A	14	1	2.5	No	N/A	No	No	A A	A G
58	60	24.6	Islam	Married	4	12	46	15	2.5	1.5	No	3	No	No	A A	A G
59	37	27.61	Islam	Married	2	13	N/A	17	5	2.5	Yes	5	No	No	A A	A G
60	44	28.57	Islam	Married	1	13	N/A	25	N/A	2	Yes	N/A	No	No	A G	A G
61	47	25.34	Islam	Married	2	12	N/A	19	3	1	yes	0.5	No	No	A A	A A
62	39	25.83	Islam	Married	3	13	45	19	2	2.5	Yes	0.5	No	No	A A	A A
63	38	23.25	Islam	Married	2	13	N/A	22	5	2.5	Yes	1	No	No	A A	A A
64	43	19.35	Islam	Married	2	12	N/A	22	10	1.5	Yes	8	No	No	A A	A A
65	30	27.65	Islam	Unmarried	N/A	13	N/A	N/A	N/A	N/A	No	N/A	No	No	A A	A A
66	29	22.12	Islam	Unmarried	N/A	13	44	N/A	N/A	N/A	No	N/A	No	No	A A	A A
67	41	17.22	Christian	Married	1	13	N/A	18	N/A	0.5	Yes	0.1	No	No	A A	A A
68	46	16.94	Islam	Married	2	13	N/A	26	1	2	Yes	N/A	No	No	A A	A A
69	38	26.24	Islam	Married	2	13	N/A	19	5	3	No	6	No	No	A G	A G
70	38	14.67	Islam	Married	0	12	N/A	N/A	N/A	N/A	No	N/A	No	No	A G	A G
71	48	25.73	Islam	Married	3	13	N/A	24	1.5	3	Yes	N/A	No	No	A A	A G
72	60	22.39	Islam	Married	7	12	N/A	15	4	2	No	N/A	No	No	A A	A G
73	55	22.24	Islam	Married	6	13	47	14	1	2	No	2	No	No	A G	A G
74	58	15.5	Islam	Married	4	12	44	19	3	5	Yes	N/A	No	No	A A	A A
75	38	22.18	Islam	Married	3	12	45	20	2	4.5	No	N/A	No	No	A A	A A
76	39	22.18	Islam	Married	2	11	N/A	21	2	2	Yes	3	No	No	A A	A A
77	29	15.82	Islam	Unmarried	N/A	10	N/A	N/A	N/A	N/A	No	N/A	No	No	A G	A G
78	35	17.57	Islam	Unmarried	N/A	12	N/A	N/A	N/A	N/A	No	N/A	No	No	A A	A A
79	28	17.5	Islam	Unmarried	N/A	13	N/A	N/A	N/A	N/A	No	N/A	No	No	A G	A G
80	29	20.76	Islam	Unmarried	N/A	12	45	N/A	N/A	N/A	No	N/A	No	No	A A	A A
81	39	29.95	Islam	Married	2	12	N/A	20	3	1.5	Yes	N/A	No	No	A A	A A
82	34	18.16	Islam	Unmarried	N/A	13	N/A	N/A	N/A	N/A	No	N/A	No	No	A G	A G
83	38	18.15	Islam	Married	1	12	N/A	16	N/A	2.5	Yes	N/A	No	No	A A	A A
84	52	25.34	Islam	Married	3	12	N/A	17	2	2	Yes	N/A	No	No	A A	A A
85	32	22.18	Islam	Unmarried	N/A	13	45	N/A	N/A	N/A	No	N/A	No	No	A A	A A
86	39	14.38	Islam	Married	3	12	47	23	2	5	Yes	N/A	No	No	A G	A A
87	52	23.46	Islam	Married	4	11	N/A	18	1	1	Yes	8	No	No	A G	A A
88	45	25	Islam	Married	1	11	N/A	20	N/A	2.5	No	2	No	No	A G	A G
89	32	17.3	Islam	Unmarried	N/A	13	N/A	N/A	N/A	N/A	No	N/A	No	No	A A	A G
90	45	24.21	Islam	Married	1	12	N/A	21	N/A	1	Yes	0.5	No	No	A G	A A
91	49	25.83	Islam	Married	2	11	45	22	6	1.5	No	1.5	No	No	A A	A A
92	25	18.75	Islam	Unmarried	N/A	11	N/A	N/A	N/A	N/A	No	N/A	No	No	A A	A A
93	43	21.48	Islam	Married	1	13	N/A	30	N/A	2	Yes	N/A	No	No	A A	A A
94	48	20.76	Islam	Married	1	12	N/A	15	N/A	2	Yes	0.17	No	No	A G	G G
95	29	20.48	Islam	Unmarried	N/A	12	N/A	N/A	N/A	N/A	No	N/A	No	No	A A	A G
96	29	19.35	Islam	Unmarried	N/A	12	45	N/A	N/A	N/A	No	N/A	No	No	A A	A G
97	28	19.59	Islam	Unmarried	N/A	13	N/A	N/A	N/A	N/A	No	N/A	No	No	G G	G G
98	25	18.15	Islam	Unmarried	N/A	11	N/A	N/A	N/A	N/A	No	N/A	No	No	A A	A G
99	53	24.6	Islam	Married	2	12	N/A	16	2	2	No	1	No	No	A G	A G
100	40	23.46	Islam	Married	3	12	N/A	17	3	1.5	No	2	No	No	A A	A A
101	45	27.91	Islam	Married	2	12	N/A	15	2	2	No	2	No	No	A G	A G
102	51	19.35	Islam	Married	1	12	N/A	17	N/A	2	Yes	0.5	No	No	A G	A G
103	36	16.92	Islam	Married	1	13	N/A	18	N/A	1.5	No	N/A	No	No	A G	A G
104	28	18.74	Islam	Unmarried	N/A	13	N/A	N/A	N/A	N/A	No	N/A	No	No	A A	A G
105	30	18.96	Islam	Unmarried	N/A	11	N/A	N/A	N/A	N/A	No	N/A	No	No	A G	A G
106	41	30.27	Islam	Married	2	12	N/A	19	5	4	Yes	N/A	No	No	A A	A G
107	60	19.53	Islam	Married	2	12	N/A	16	1	2	No	N/A	No	No	A G	A A
108	46	29.99	Islam	Married	2	11	N/A	19	1.5	2.5	Yes	N/A	No	No	A A	A A
109	43	23.15	Islam	Married	1	13	N/A	18	N/A	1	Yes	N/A	No	No	A A	A A
110	55	23.43	Islam	Married	2	12	48	21	2.5	2	No	3	No	No	A A	A G
111	30	16.48	Islam	Married	3	13	N/A	21	2	6	Yes	N/A	No	Yes	A A	A A
112	43	26.07	Islam	Married	4	12	48	26	4	6	Yes	0.3	No	Yes	A A	A G
113	53	17.91	Islam	Married	1	12	47	16	N/A	5.5	No	0.6	No	No	A A	A A
114	47	17.63	Hindu	Married	2	13	N/A	18	3	1.5	Yes	1	No	No	A G	A A
115	28	19.04	Islam	Unmarried	N/A	13	N/A	N/A	N/A	N/A	No	N/A	No	No	A A	A G
116	27	30.74	Islam	Unmarried	N/A	12	N/A	N/A	N/A	N/A	No	N/A	No	No	A A	A A
117	50	25.4	Islam	Married	4	15	N/A	16	1	9.5	Yes	1	No	No	A A	A A
118	53	22.76	Islam	Married	5	14	N/A	16	3	4.5	Yes	1	No	No	A A	A A
119	48	28.85	Islam	Married	3	12	N/A	14	2	6.5	No	N/A	No	Yes	A G	A A
120	48	29.06	Islam	Married	2	15	N/A	20	5	3.5	No	N/A	No	No	A A	A A
121	45	27.13	Islam	Married	1	12	47	17	N/A	2	Yes	N/A	No	No	A A	A G
122	52	26.07	Islam	Married	3	13	N/A	17	4	1	Yes	N/A	No	No	A G	A G
123	40	21.1	Islam	Married	2	13	47	15	4	2	Yes	0.2	No	No	A G	A A
124	38	22.39	Islam	Married	1	13	47	26	N/A	2	No	N/A	No	No	A A	A A
125	50	23.88	Islam	Married	6	13	N/A	16	3	2	No	0.5	No	No	A A	A A
126	55	24.54	Islam	Married	5	13	N/A	20	1	1	No	0.5	No	No	A A	A A
127	40	23.17	Islam	Married	2	14	47	18	2	3	Yes	1	No	Yes	A A	G G
128	59	16.72	Islam	Married	2	13	48	15	3	2	Yes	0.5	No	No	A A	A G
129	55	27.56	Islam	Married	4	12	N/A	38	2.5	2.5	No	8	No	Yes	A A	A G
130	49	22.76	Islam	Married	5	15	48	19	3	3	No	0.2	No	No	A G	G G
131	48	22.69	Islam	Married	2	12	N/A	16	6	2	Yes	N/A	No	No	A A	A G
132	52	23.88	Islam	Married	3	13	48	18	12	2	Yes	2	No	No	A A	A G
133	44	23.68	Islam	Married	1	14	N/A	20	N/A	2	No	0.1	No	No	A A	A A
134	52	28.67	Islam	Married	3	12	48	21	2	2	Yes	N/A	No	No	A G	A G
135	42	26.07	Islam	Married	1	13	48	29	N/A	1.5	No	1.5	No	No	G G	A G
136	31	29.18	Islam	Unmarried	N/A	13	N/A	N/A	N/A	N/A	No	N/A	No	No	A G	A A
137	48	20.99	Islam	Married	2	16	N/A	27	7.5	0.5	No	0.3	No	No	A G	A G
138	26	23.26	Islam	Unmarried	N/A	13	N/A	N/A	N/A	N/A	No	N/A	No	Yes	A G	A A
139	25	31.38	Islam	Unmarried	N/A	13	N/A	N/A	N/A	N/A	No	N/A	No	No	A G	A G
140	45	21.53	Islam	Married	1	13	N/A	20	N/A	2	Yes	10	No	No	A G	A G
141	56	25.81	Islam	Married	2	14	46	15	2	2	Yes	0.6	No	No	A A	A A
142	56	23.68	Islam	Married	2	14	47	18	4	2	No	7	No	No	A A	A G
143	50	24.54	Islam	Married	0	14	N/A	N/A	N/A	N/A	No	0.3	No	No	A G	A G
144	24	20.54	Islam	Unmarried	N/A	12	N/A	N/A	N/A	N/A	No	N/A	No	Yes	A G	A A
145	40	24.6	Islam	Married	2	13	N/A	18	7	2	Yes	1	No	Yes	A G	A G
146	57	36.33	Islam	Married	2	14	N/A	22	1	2	No	0.5	No	Yes	A G	A A
147	26	22.18	Islam	Unmarried	N/A	12	N/A	N/A	N/A	N/A	No	N/A	No	No	A G	A G
148	48	21.66	Islam	Married	3	14	N/A	16	7	6	Yes	0.2	No	No	A G	A A
149	46	27.99	Islam	Married	3	13	N/A	20	6	4.5	Yes	6	No	No	A A	A A
150	27	17.98	Islam	Unmarried	N/A	12	N/A	N/A	N/A	N/A	No	N/A	No	No	A A	A A
151	59	25.38	Islam	Married	3	13	N/A	18	4	3	Yes	2	Yes	Yes	A G	A G
152	42	24.99	Islam	Married	2	13	N/A	26	9	2	No	0.1	No	No	A A	A G
153	55	28.12	Islam	Married	2	15	N/A	29	2	2	Yes	5	No	No	A G	A G
154	56	27.34	Islam	Married	2	12	N/A	25	2	2	No	N/A	No	No	A G	A G
155	48	17.34	Islam	Married	1	14	N/A	17	N/A	2	No	N/A	No	Yes	A G	A G
156	45	25.4	Islam	Married	2	14	N/A	26	2	2	No	0.1	No	Yes	A A	A A
157	49	32.8	Islam	Married	2	14	N/A	21	9	2	No	N/A	No	No	A A	A A
158	40	16.36	Hindu	Married	1	14	N/A	18	N/A	1	No	N/A	No	No	A A	A A
159	58	31	Islam	Married	1	13	N/A	30	N/A	1	No	N/A	No	No	A G	A A
160	50	24.6	Islam	Married	2	13	N/A	20	2	2	No	N/A	No	No	A A	A A
161	45	32.35	Islam	Married	1	11	45	19	N/A	2	Yes	8		Yes	A A	A A
162	40	27.74	Islam	Married	1	10	45	28	N/A	2	Yes	6		No	A G	A A
163	48	29.78	Islam	Married	2	14	47	26	3	4	Yes	5		No	A A	A A
164	55	25.65	Islam	Married	4	13	N/A	17	3	4.5	Yes	7		No	A A	A G
165	42	17.92	Islam	Married	2	13	N/A	24	4	2	Yes	10		Yes	A A	G G
166	38	26.49	Islam	Married	2	12	N/A	23	3	2	Yes	7		No	A G	A G
167	53	34.71	Islam	Married	4	14	N/A	17	3	6	No	10		No	A G	A A
168	42	23.83	Islam	Married	3	11	43	16	3	4.5	Yes	5.5		No	A G	A G
169	42	22.05	Islam	Married	1	13	N/A	20	N/A	2	Yes	2		No	A A	A A
170	43	22.89	Islam	Married	3	12	N/A	17	2	6	Yes	11		No	A G	A A
171	34	24.67	Islam	Unmarried	N/A	10	N/A	N/A	N/A	N/A	No	N/A		No	A A	A A
172	38	25.29	Islam	Married	3	11	N/A	18	3	5	No	9		No	A A	A A
173	43	27.91	Islam	Married	2	13	N/A	17	5	2	Yes	5		No	A A	A A
174	35	20.48	Islam	Married	3	13	N/A	23	3	4.5	Yes	7		No	A G	A G
175	41	23.43	Islam	Married	1	10	N/A	24	N/A	2	Yes	1.5		Yes	A A	A A
176	46	33.75	Hindu	Married	1	15	N/A	19	N/A	2	Yes	3		No	A A	A G
177	42	23.62	Islam	Married	2	11	N/A	18	3	2	Yes	6		No	G G	A A
178	28	24.02	Islam	Unmarried	N/A	11	N/A	N/A	N/A	N/A	No	N/A		No	A A	A G
179	26	16.35	Islam	Unmarried	N/A	13	N/A	N/A	N/A	N/A	No	N/A		No	A G	A G
180	40	22.46	Islam	Married	2	14	N/A	20	1.5	4	Yes	6.5		No	A G	A G
181	29	25.94	Islam	Unmarried	N/A	12	N/A	N/A	N/A	N/A	No	N/A		Yes	A G	A G
182	27	22.53	Islam	Unmarried	N/A	11	N/A	N/A	N/A	N/A	No	N/A		No	A G	A G
183	30	21.91	Islam	Unmarried	N/A	10	N/A	N/A	N/A	N/A	No	N/A		No	A G	A A
184	29	25.33	Islam	Unmarried	N/A	13	N/A	N/A	N/A	N/A	No	N/A		No	A A	A G
185	52	32.45	Islam	Married	1	14	N/A	26	N/A	2	Yes	2.5		No	A G	A A
186	38	24.82	Islam	Married	2	11	N/A	17	5	4	Yes	4.5		No	A A	A G
187	54	24.28	Islam	Married	1	11	N/A	26	N/A	2	Yes	3		No	A G	A G
188	39	22.78	Islam	Married	1	12	N/A	25	N/A	2	Yes	2.5		Yes	A G	A G
189	35	24.39	Islam	Unmarried	N/A	12	N/A	N/A	N/A	N/A	No	N/A		No	A A	A A
190	46	23.05	Islam	Married	1	13	N/A	27	N/A	2	Yes	5		No	A A	A A
191	34	24.7	Islam	Unmarried	N/A	12	N/A	N/A	N/A	N/A	No	N/A		No	A A	A A
192	42	24.42	Islam	Married	2	14	N/A	16	2	4	Yes	8		No	A G	A A
193	38	24.6	Islam	Married	1	12	N/A	14	N/A	2	Yes	4		No	A G	A G
194	45	21.91	Islam	Married	2	11	N/A	23	4	2	Yes	9		No	A A	A A
195	46	24.74	Islam	Married	1	12	47	24	N/A	2.5	Yes	3		No	G G	G G
196	44	20.18	Islam	Married	3	13	N/A	16	2	4.5	Yes	8		No	A A	A A
197	51	22.93	Islam	Married	1	12	N/A	24	N/A	2	Yes	2		No	A A	A A
198	42	23.43	Islam	Married	1	13	N/A	25	N/A	2	Yes	1.5		Yes	A A	A A
199	37	24.12	Islam	Married	0	14	N/A	N/A	N/A	N/A	Yes	N/A		No	A A	A A
200	33	22.24	Islam	Unmarried	N/A	13	N/A	N/A	N/A	N/A	No	N/A		No	G G	G G
201	51	28.51	Islam	Married	3	13	N/A	20	2	4.5	Yes	N/A		No	G G	G G
202	35	21.93	Islam	Unmarried	N/A	13	N/A	N/A	N/A	N/A	No	N/A		No	A G	A A
203	46	16.83	Islam	Married	1	12	N/A	23	N/A	2	Yes	0.5		No	A A	A G
204	39	23.71	Islam	Married	2	11	N/A	18	2	4	No	5		No	A A	A G
205	45	23.64	Islam	Married	1	12	45	19	N/A	2	Yes	1.5		No	A G
206	41	24.28	Islam	Married	2	14	N/A	17	3	2	Yes	7		No	A A
207	42	23.91	Hindu	Married	1	12	46	20	N/A	2	Yes	4		No	A G
208	36	23.01	Islam	Unmarried	N/A	13	N/A	N/A	N/A	N/A	No	N/A		Yes	A A
209	42	20.82	Islam	Married	0	12	N/A	N/A	N/A	N/A	Yes	N/A		No	A A
210	54	34.44	Islam	Married	2	14	N/A	26	4	4	Yes	9		Yes	A A
211	60	21.94	Islam	Married	2	12	N/A	16	3	2	Yes	N/A		No	A A
212	44	24.21	Islam	Married	3	13	N/A	17	5	4.5	Yes	8		No	A A
213	44	24.66	Islam	Married	3	12	N/A	18	4	5	Yes	3		No	A A
214	47	27.25	Islam	Married	2	14	N/A	18	3	2	Yes	6		No	A G
215	39	28.47	Islam	Married	1	12	N/A	26	N/A	2	Yes	2		Yes	A A
216	48	25.83	Islam	Married	0	13	46	N/A	N/A	N/A	Yes	N/A		No	A A
217	54	33.58	Islam	Married	2	12	N/A	16	5	4	Yes	5.5		No	A G
218	34	27.13	Islam	Unmarried	N/A	13	45	N/A	N/A	N/A	No	N/A		No	A A
219	29	26.74	Islam	Unmarried	N/A	13	N/A	N/A	N/A	N/A	No	N/A		No	A G
220	41	25.15	Islam	Married	2	12	45	16	3	4	Yes	4		No	A A
221	46	29.31	Islam	Married	1	11	N/A	16	N/A	2	Yes	3		No	A G
222	40	23.74	Islam	Married	2	13	N/A	24	2	2	Yes	N/A		No	A A
223	43	28.94	Islam	Married	3	14	46	22	5	6	Yes	8		No	A A
224	48	32.55	Islam	Married	4	12	N/A	17	1	6	Yes	15		No	A G
225	59	26.01	Islam	Married	3	12	46	17	2	4	Yes	10		No	A A
226	55	26.84	Islam	Married	1	13	N/A	26	N/A	2	Yes	2		No	A G
227	58	25.83	Islam	Married	2	12	N/A	24	2	2	Yes	6.5		Yes	A A
228	38	28.24	Islam	Married	3	14	N/A	18	1	4.5	No	7		No	A G
229	44	30.65	Islam	Married	2	12	N/A	23	3	4	Yes	9		No	A A
230	29	25.72	Islam	Unmarried	N/A	14	N/A	N/A	N/A	N/A	No	N/A		No	A G
231	35	26.86	Islam	Unmarried	N/A	13	N/A	N/A	N/A	N/A	No	N/A		No	A A
232	47	23.28	Islam	Married	1	10	46	26	N/A	2	Yes	1.5		Yes	A A
233	29	25.75	Islam	Unmarried	N/A	11	N/A	N/A	N/A	N/A	No	N/A		Yes	A A
234	39	26.96	Islam	Married	1	12	50	18	N/A	2	Yes	2		No	A A
235	42	26.41	Islam	Married	1	15	N/A	27	N/A	2	Yes	2		No	A A
236	48	35.45	Islam	Married	3	13	45	17	2	4.5	Yes	10		No	A A
237	44	28.13	Islam	Married	1	11	47	25	N/A	2	Yes	3		No	A A
238	49	30.25	Islam	Married	2	14	46	24	1	2	Yes	8		No	A G
239	51	26.67	Islam	Married	3	12	N/A	16	2	4.5	No	5		No	A G
240	47	27.11	Islam	Married	1	12	N/A	23	N/A	2	Yes	1.5		Yes	A G
	41.7708	24.3448
														55
														59
														114
